# Supplementary material for: Mitral Annular Disjunction: A Roadmap for the Surgeon
Source: Eur J Cardiothorac Surg. 2025 Dec 17;68(1):ezaf461. doi: 10.1093/ejcts/ezaf461 (PMC12957924; doi:10.1093/ejcts/ezaf461)
Supplement: ezaf461_Supplementary_Data [file ezaf461_Supplementary_Data.zip]

Archive with 5 entries (5 files):
- Supplementary Figure 4 rev.JPG
- Supplementary tables and legends of supplementary figures.docx
- Suppl Figure 1 rev.JPG
- Supplementary Figure 2 rev.JPG
- Supplementary Figure 3 rev.JPG
